# Supplementary material for: Discriminating Different Bladder and Bladder Outlet Dysfunctions by Urinary Biomarkers in Women with Frequency–Urgency Syndrome
Source: Biomedicines. 2023 Feb 23;11(3):673. doi: 10.3390/biomedicines11030673 (PMC10045187; doi:10.3390/biomedicines11030673)
Supplement: Supplementary file 1 [file biomedicines-11-00673-s001.zip]

Archive with 1 entries (1 files):
- biomedicines-2202969-supplementary.pdf
